# Supplementary material for: Ant venoms contain vertebrate-selective pain-causing sodium channel toxins
Source: Nat Commun. 2023 May 23;14:2977. doi: 10.1038/s41467-023-38839-1 (PMC10206162; doi:10.1038/s41467-023-38839-1)
Supplement: Supplementary file 4 — Source Data [file 41467_2023_38839_MOESM4_ESM.xlsx]

## Sheet: Fig. 1c
	Ta3270			Ta2360					Ta3270	Ta2360
-4				0.64	0.7	0.68		log(agonist) vs. response -- Variable slope (four parameters)
-4.52288				0.53	0.49	0.55		Best-fit values
-5	0.18	0.19	0.22	0.1	0.14	0.16		Bottom	0.03722	0.03492
-5.52288	0.22	0.2		0.05	0.03	0.04		Top	0.1998	0.6826
-6	0.21	0.21	0.18	0.04	0.03	0.03		LogEC50	-8.158	-4.711
-6.52288	0.18	0.24		0.03	0.02	0.05		HillSlope	0.8531	2.586
-7	0.16	0.18	0.14	0.04	0.03	0.05		EC50	6.944e-09	1.945e-05
-7.52288	0.15	0.17		0.03	0.03	0.04		Span	0.1626	0.6477
-8	0.16	0.14	0.14					95% CI (profile likelihood)
-8.52288	0.09	0.09	0.09					Bottom	-0.002389 to 0.05737	0.02479 to 0.04501
-9	0.05	0.04	0.06					Top	0.1844 to 0.2211	0.6576 to 0.7087
-9.52288	0.04	0.05	0.05					LogEC50	-8.491 to -7.841	-4.745 to -4.678
-10	0.03	0.04	0.08					HillSlope	0.4581 to 1.753	2.266 to 2.951
								EC50	3.226e-009 to 1.442e-008	1.797e-005 to 2.098e-005
								Goodness of Fit
								Degrees of Freedom	26	20
								R squared	0.9182	0.9952
								Sum of Squares	0.01057	0.006703
								Sy.x	0.02016	0.01831
								Number of points
								# of X values	39	24
								# Y values analyzed	30	24

## Sheet: Fig. 1d
	Ta3270 (20 pmol)			Ta2360 (20 pmol)			Ta3270 (2 pmol)			Ta2360 (200 pmol)			Vehicle				Within each row, compare columns (simple effects within rows)
0	0	0	0	0	0	0	0	0	0	0	0	0	0	0	0
5	6	0	9	0	0	2	0	0	5	8	4	3	4	0	0		Number of families	7
10	1	51	39	0	0	0	0	3	84	38	6	8	0	0	5		Number of comparisons per family	4
15	22	109	72	0	0	0	94	123	119	13	0	1	0	0	0		Alpha	0.05
20	133	126	78	0	0	0	79	136	47	3	0	1	0	0	0
25	207	114	188	3	0	0	23	229	86	11	0	0	0	0	0		Holm-Šídák's multiple comparisons test	Mean Diff.	Below threshold?	Summary	Adjusted P Value
30	176	168	178	0	0	0	92	246	166	70	0	0	0	0	0
																	Row 1
																	Vehicle vs. Ta3270 (20 pmol)	0	No	ns	>0.9999
																	Vehicle vs. Ta2360 (20 pmol)	0	No	ns	>0.9999
																	Vehicle vs. Ta3270 (2 pmol)	0	No	ns	>0.9999
																	Vehicle vs. Ta2360 (200 pmol)	0	No	ns	>0.9999
																	Row 2
																	Vehicle vs. Ta3270 (20 pmol)	-3.667	No	ns	0.9998
																	Vehicle vs. Ta2360 (20 pmol)	0.6667	No	ns	0.9998
																	Vehicle vs. Ta3270 (2 pmol)	-0.3333	No	ns	0.9998
																	Vehicle vs. Ta2360 (200 pmol)	-3.667	No	ns	0.9998
																	Row 3
																	Vehicle vs. Ta3270 (20 pmol)	-28.67	No	ns	0.6518
																	Vehicle vs. Ta2360 (20 pmol)	1.667	No	ns	0.9443
																	Vehicle vs. Ta3270 (2 pmol)	-27.33	No	ns	0.6518
																	Vehicle vs. Ta2360 (200 pmol)	-15.67	No	ns	0.7618
																	Row 4
																	Vehicle vs. Ta3270 (20 pmol)	-67.67	Yes	*	0.0173
																	Vehicle vs. Ta2360 (20 pmol)	0	No	ns	>0.9999
																	Vehicle vs. Ta3270 (2 pmol)	-112	Yes	****	<0.0001
																	Vehicle vs. Ta2360 (200 pmol)	-4.667	No	ns	0.9759
																	Row 5
																	Vehicle vs. Ta3270 (20 pmol)	-112.3	Yes	****	<0.0001
																	Vehicle vs. Ta2360 (20 pmol)	0	No	ns	>0.9999
																	Vehicle vs. Ta3270 (2 pmol)	-87.33	Yes	**	0.0014
																	Vehicle vs. Ta2360 (200 pmol)	-1.333	No	ns	0.998
																	Row 6
																	Vehicle vs. Ta3270 (20 pmol)	-169.7	Yes	****	<0.0001
																	Vehicle vs. Ta2360 (20 pmol)	-1	No	ns	0.9851
																	Vehicle vs. Ta3270 (2 pmol)	-112.7	Yes	****	<0.0001
																	Vehicle vs. Ta2360 (200 pmol)	-3.667	No	ns	0.9851
																	Row 7
																	Vehicle vs. Ta3270 (20 pmol)	-174	Yes	****	<0.0001
																	Vehicle vs. Ta2360 (20 pmol)	0	No	ns	>0.9999
																	Vehicle vs. Ta3270 (2 pmol)	-168	Yes	****	<0.0001
																	Vehicle vs. Ta2360 (200 pmol)	-23.33	No	ns	0.5506
																	Test details	Mean 1	Mean 2	Mean Diff.	SE of diff.
																	Row 1
																	Vehicle vs. Ta3270 (20 pmol)	0	0	0	23.77
																	Vehicle vs. Ta2360 (20 pmol)	0	0	0	23.77
																	Vehicle vs. Ta3270 (2 pmol)	0	0	0	23.77
																	Vehicle vs. Ta2360 (200 pmol)	0	0	0	23.77
																	Row 2
																	Vehicle vs. Ta3270 (20 pmol)	1.333	5	-3.667	23.77
																	Vehicle vs. Ta2360 (20 pmol)	1.333	0.6667	0.6667	23.77
																	Vehicle vs. Ta3270 (2 pmol)	1.333	1.667	-0.3333	23.77
																	Vehicle vs. Ta2360 (200 pmol)	1.333	5	-3.667	23.77
																	Row 3
																	Vehicle vs. Ta3270 (20 pmol)	1.667	30.33	-28.67	23.77
																	Vehicle vs. Ta2360 (20 pmol)	1.667	0	1.667	23.77
																	Vehicle vs. Ta3270 (2 pmol)	1.667	29	-27.33	23.77
																	Vehicle vs. Ta2360 (200 pmol)	1.667	17.33	-15.67	23.77
																	Row 4
																	Vehicle vs. Ta3270 (20 pmol)	0	67.67	-67.67	23.77
																	Vehicle vs. Ta2360 (20 pmol)	0	0	0	23.77
																	Vehicle vs. Ta3270 (2 pmol)	0	112	-112	23.77
																	Vehicle vs. Ta2360 (200 pmol)	0	4.667	-4.667	23.77
																	Row 5
																	Vehicle vs. Ta3270 (20 pmol)	0	112.3	-112.3	23.77
																	Vehicle vs. Ta2360 (20 pmol)	0	0	0	23.77
																	Vehicle vs. Ta3270 (2 pmol)	0	87.33	-87.33	23.77
																	Vehicle vs. Ta2360 (200 pmol)	0	1.333	-1.333	23.77
																	Row 6
																	Vehicle vs. Ta3270 (20 pmol)	0	169.7	-169.7	23.77
																	Vehicle vs. Ta2360 (20 pmol)	0	1	-1	23.77
																	Vehicle vs. Ta3270 (2 pmol)	0	112.7	-112.7	23.77
																	Vehicle vs. Ta2360 (200 pmol)	0	3.667	-3.667	23.77
																	Row 7
																	Vehicle vs. Ta3270 (20 pmol)	0	174	-174	23.77
																	Vehicle vs. Ta2360 (20 pmol)	0	0	0	23.77
																	Vehicle vs. Ta3270 (2 pmol)	0	168	-168	23.77
																	Vehicle vs. Ta2360 (200 pmol)	0	23.33	-23.33	23.77

## Sheet: Fig. 1g
Ta3a	Ta3a+TTX		Column B	Ta3a+TTX
85.7143	35.2941		vs.	vs.
76.5957	47.8873		Column A	Ta3a
86.3636	56.0976
			Unpaired t test
			P value	0.0059
			P value summary	**
			Significantly different (P < 0.05)?	Yes
			One- or two-tailed P value?	Two-tailed
			t, df	t=5.345, df=4
			How big is the difference?
			Mean of column A	82.89
			Mean of column B	46.43
			Difference between means (B - A) ± SEM	-36.46 ± 6.822
			95% confidence interval	-55.41 to -17.52
			R squared (eta squared)	0.8772
			F test to compare variances
			F, DFn, Dfd	3.681, 2, 2
			P value	0.4273
			P value summary	ns
			Significantly different (P < 0.05)?	No
			Data analyzed
			Sample size, column A	3
			Sample size, column B	3

## Sheet: Fig. 1h
Ta3a (1 μM)	Ta3a (1 μM) + TTX (2 μM)			Column C	Ta3a (1 μM) + TTX (2 μM)
280	60			vs.	vs.
188	52			Column A	Ta3a (1 μM)
280	17
300				Unpaired t test
				P value	0.001
				P value summary	***
				Significantly different (P < 0.05)?	Yes
				One- or two-tailed P value?	Two-tailed
				t, df	t=6.908, df=5
				How big is the difference?
				Mean of column A	262
				Mean of column C	43
				Difference between means (C - A) ± SEM	-219.0 ± 31.70
				95% confidence interval	-300.5 to -137.5
				R squared (eta squared)	0.9052
				F test to compare variances
				F, DFn, Dfd	4.823, 3, 2
				P value	0.353
				P value summary	ns
				Significantly different (P < 0.05)?	No
				Data analyzed
				Sample size, column A	4
				Sample size, column C	3

## Sheet: Fig. 2d
buffer	Ta3a	+TTX		Column B	Ta3a		Column C	+TTX
0.052838	22.1534			vs.	vs.		vs.	vs.
0.213432	9.93794			Column A	buffer		Column B	Ta3a
0.3017	10.9348
2.27503	35.3009			Paired t test			Unpaired t test
2.33173	30.1284			P value	0.0073		P value	0.002
1.26351	47.7453			P value summary	**		P value summary	**
0.7657		1.47332		Significantly different (P < 0.05)?	Yes		Significantly different (P < 0.05)?	Yes
-0.36569		1.18421		One- or two-tailed P value?	Two-tailed		One- or two-tailed P value?	Two-tailed
0.173582		1.6697		t, df	t=4.363, df=5		t, df	t=4.156, df=10
0.187383		0.846915		Number of pairs	6
0.182345		0.647969					How big is the difference?
-0.13297		0.967429		How big is the difference?			Mean of column B	26.03
				Mean of differences (B - A)	24.96		Mean of column C	1.132
				SD of differences	14.01		Difference between means (C - B) ± SEM	-24.90 ± 5.991
				SEM of differences	5.721		95% confidence interval	-38.25 to -11.55
				95% confidence interval	10.25 to 39.67		R squared (eta squared)	0.6334
				R squared (partial eta squared)	0.792
							F test to compare variances
				How effective was the pairing?			F, DFn, Dfd	1433, 5, 5
				Correlation coefficient (r)	0.6518		P value	<0.0001
				P value (one tailed)	0.0804		P value summary	****
				P value summary	ns		Significantly different (P < 0.05)?	Yes
				Was the pairing significantly effective?	No
							Data analyzed
							Sample size, column B	6
							Sample size, column C	6

## Sheet: Fig. 2f
	Control				Ta3a (10 nM)					Control	Ta3a (10 nM)
-110	0.017621	0.020214	0.013677		0.027043	0.00754	0.015286		Boltzmann sigmoidal
-105	0.015109	0.023991	0.017052		0.031372	0.0166	0.024283		Best-fit values
-100	0.017877	0.020662	0.015269		0.043773	0.031499	0.038612		Bottom	0.02176	0.04105
-95	0.017331	0.025351	0.01549		0.074302	0.056785	0.052647		Top	0.9663	1.029
-90	0.023578	0.022426	0.016174		0.087046	0.071244	0.075653		V50	-28.31	-54.85
-85	0.017927	0.0268	0.015919		0.110136	0.091458	0.100188		Slope	2.496	9.58
-80	0.018222	0.022475	0.015404		0.120279	0.139599	0.119047		95% CI (profile likelihood)
-75	0.022118	0.024274	0.015912		0.159405	0.174375	0.158759		Bottom	0.005256 to 0.03821	-0.001812 to 0.07832
-70	0.023117	0.03123	0.015876		0.197354	0.270439	0.222258		Top	0.9357 to 0.9974	0.9705 to 1.105
-65	0.022727	0.030507	0.020353		0.243495	0.341751	0.287307		V50	-28.96 to -27.65	-57.00 to -52.55
-60	0.021903	0.028879	0.018182		0.273623	0.458343	0.421055		Slope	1.983 to 3.080	7.681 to 12.04
-55	0.023107	0.041482	0.018899		0.360128	0.613035	0.563782		Goodness of Fit
-50	0.023016	0.029527	0.020294		0.470668	0.772157	0.68435		Degrees of Freedom	65	53
-45	0.026228	0.035766	0.026396		0.600278	0.948695	0.78807		R squared	0.9818	0.9707
-40	0.030922	0.043789	0.027378		0.761669	0.997081	0.854767		Sum of Squares	0.1996	0.2354
-35	0.085136	0.074636	0.071738		0.903929	1	0.947246		Sy.x	0.05541	0.06664
-30	0.544886	0.197358	0.284642		0.980465	0.978794	1
-25	0.975963	0.519091	0.807824		0.993418	0.952986	0.990811		Number of points
-20	1	0.832105	0.953822		0.991877	0.908118	0.973669		# of X values	92	92
-15	0.994001	0.929338	1						# Y values analyzed	69	57
-10	0.986178	0.965891	0.999462
-5.00001	0.936122	0.962561	0.969682
-7.45058e-06	0.926843	1	0.924267
4.99999	0.889523	0.987038	0.896633
9.99999	0.857108	0.943934	0.880658
15	0.823717	0.92154	0.858512
20	0.835608	0.902247	0.798186
25	0.841509	0.817372	0.803421
30	0.879333	0.834703	0.792429
35	0.996062	0.845046	0.766595
40	0.849861	0.695263	0.798607
45	1.06808	0.677622	0.876671
50	1.405	1.11068	0.970458
55	2.01183	1.26438	1.6764
	Control				Ta3a (10 nM)					Control	Ta3a (10 nM)
-110	1	1	1		1	1	1		Boltzmann sigmoidal
-105	1.00921	0.987949	0.983781		0.996182	1.03176	1		Best-fit values
-100	1.01987	0.993975	1.00344		1.00025	0.998172	0.989203		Bottom	0.01777	0.1741
-95	1.0182	0.983933	0.978767		1.00985	0.960475	0.976864		Top	0.9969	0.9886
-90	1.03596	0.973087	0.976113		1.0048	0.953621	0.940874		V50	-62.36	-62.31
-85	1.03152	0.964451	0.962941		0.99766	0.960247	0.898843		Slope	-5.251	-6.45
-80	1.03019	0.925085	0.930011		0.987806	0.975782	0.837532		95% CI (profile likelihood)
-75	1.00477	0.872866	0.842229		0.963173	0.935115	0.683419		Bottom	0.004025 to 0.03147	0.1524 to 0.1955
-70	0.942724	0.766419	0.705986		0.909348	0.910898	0.56401		Top	0.9723 to 1.022	0.9479 to 1.033
-65	0.840382	0.579233	0.439693		0.802316	0.829107	0.429049		V50	-63.29 to -61.45	-64.34 to -60.37
-60	0.633478	0.395863	0.232478		0.624954	0.647475	0.318509		Slope	-6.037 to -4.527	-8.350 to -4.839
-55	0.345099	0.198233	0.1098		0.364084	0.489148	0.222237		Goodness of Fit
-50	0.139083	0.072304	0.046004		0.202488	0.381083	0.179049		Degrees of Freedom	98	98
-45	0.042291	0.025306	0.017202		0.1244	0.355952	0.16671		R squared	0.9838	0.9452
-40	0.013986	0.009239	0.008159		0.10654	0.333562	0.165553		Sum of Squares	0.2848	0.6677
-35	0.004662	0.008235	0.004817		0.103215	0.314599	0.16671		Sy.x	0.0539	0.08254
-30	0.00555	0.009239	0.004227		0.101983	0.293123	0.158869
-25	0.004329	0.00964	0.004522		0.106048	0.283299	0.15347		Number of points
-20	0.00555	0.008636	0.004129		0.102353	0.263651	0.150257		# of X values	136	136
-15	0.008658	0.011448	0.0058		0.105801	0.26822	0.147558		# Y values analyzed	102	102
-10	0.009435	0.010243	0.005406		0.102722	0.26525	0.150643
-5.00001	0.01776	0.012051	0.005701		0.102476	0.256797	0.147044
-7.45058e-06	0.023754	0.013457	0.006389		0.110605	0.258168	0.157455
4.99999	0.032634	0.01426	0.006586		0.107772	0.251999	0.153342
9.99999	0.039849	0.018678	0.006881		0.105555	0.251085	0.155013
15	0.045843	0.019884	0.007962		0.105432	0.25634	0.16401
20	0.053058	0.020486	0.008355		0.115285	0.25337	0.163111
25	0.058053	0.019683	0.010911		0.11935	0.24286	0.167481
30	0.063936	0.020888	0.011599		0.11627	0.24446	0.167995
35	0.054723	0.025708	0.011993		0.116394	0.239205	0.162853
40	0.061605	0.025105	0.011796		0.120335	0.237834	0.163239
45	0.065712	0.025306	0.012189		0.121567	0.239433	0.170308
50	0.072705	0.025708	0.013565		0.121444	0.237149	0.171465
55	0.064491	0.029323	0.01327		0.128218	0.237149	0.18072

## Sheet: Fig. 2g
0		0			0.0339314
0.33295		0.0058296			0.0290263
0.66595		0.00694889			0.011563
0.99975		0.00661465			0.0180794	0.0929936
1.33278	0.0449963	0.000717997			0.00521311	0.0830022
1.66575	0.0102891	0.00701491	0.00984676	0.0539127	0.0118469	0.0712723
1.99873	0.00894036	0.04054	0.014286	0.0832735	0.0127238	0.0640316
2.3317	0.00806128	0.0484575	0.00607126	0.0278312	0	0.0404498
2.66553	0.0217507	0.0660309	0.00465711	0.0377395	0.00879086	0.0589353
2.99933	0.0190242	0.0782245	0	0.0469911	0.0072508	0.0207911
3.41583	0.0310135	0.0881134	0.00779077	0.0179954	0.0383619	0.0310245
3.74967	0.0142171	0.0991382	0.00768148	0.0474286	0.0167289	0.00299273
4.08347	0	0.138375	0.00245937	0.0144255	0.00914603	0.020629
4.41727	0.0112853	0.12239	0.00210037	0.0303805	0.0101172	0.0213172
4.75108	0.00806128	0.0705236	0.00473328	0.0101999	0.00694279	0.0141974
5.08492	0.0143343	0.0375999	0.00970568	0.0166841	0.00388576	0.00990941
5.41872	0.0634337	0.0766379	0.0341424	0.00429898	0.00154006	0.0132672
5.7517	0.12684	0.235709	0.11038	0.0370839	0.00518904	0
6.08552	0.270505	0.319296	0.212926	0	0.0142638	0.012175
6.41848	0.279005	0.484866	0.279165	0.0453158	0.051465	0.0511684
6.75213	0.416662	0.47618	0.418964	0.11919	0.147028	0.14206
7.0853	0.477399	0.496876	0.453476	0.206397	0.199488	0.254348
7.6583	0.557542	0.611917	0.517333	0.272913	0.277184	0.397177
7.9916	0.578736	0.686082	0.589697	0.370611	0.359098	0.454291
8.32442	0.68699	0.733822	0.681199	0.393706	0.452575	0.529892
8.65822	0.788796	0.759814	0.75686	0.48878	0.526835	0.681418
8.99202	0.852964	0.85688	0.759199	0.587352	0.552402	0.707993
9.32587	0.880489	0.921574	0.869742	0.655981	0.654503	0.718348
9.65883	0.826259	0.878445	0.917648	0.630847	0.681563	0.826026
9.99278	0.931142	0.983129	1	0.791563	0.762008	0.851832
10.3264	0.94961	0.854475	0.992884	0.879863	0.75388	0.832214
10.6603	0.887846	0.832376	0.951529	0.884963	0.848803	0.859761
10.9941	0.906314	0.868289	0.995724	0.82209	0.836315	0.853693
11.696	0.971067	0.898723	0.950289	0.838336	0.882733	0.850862
12.0299	0.882922	0.826863	0.9178	0.84176	0.843305	0.844511
12.3629	0.948262	0.867471	0.875182	0.790398	0.859489	0.862956
12.6964	1	0.841212	0.901164	0.770363	0.867853	0.910484
13.0302	0.933575	0.891507	0.950158	0.759726	0.878776	0.876143
13.364	0.937503	0.873985	0.901404	0.800889	0.854133	0.937707
13.6978	0.839568	0.938863	0.898978	0.875491	0.86245	0.883788
14.0317	0.840447	0.938763	0.935024	0.908131	0.865839	0.926219
14.3647	0.876121	0.99544	0.869405	0.904415	0.884605	0.83634
14.6988	0.918802	0.936658	0.866685	0.93312	0.831481	0.942561
15.1571	0.95471	0.980974	0.833272	0.897421	0.885364	0.906561
15.4909	0.955355	0.86722	0.826918	0.826169	0.899178	0.904781
15.8247	0.852729	0.910517	0.78257	0.808539	0.886572	0.915176
16.1585	0.842909	0.995573	0.875356	0.773496	0.869204	0.881603
16.4924	0.938031	0.963035	0.829083	0.783841	0.896429	0.903609
16.8261	0.80401	0.978736	0.86366	0.954612	0.861716	0.903001
17.1599	0.898868	0.915027	0.832282	0.895964	0.875838	0.897783
17.4941	0.788884	0.939364	0.884365	0.910098	0.866171	0.898349
17.8276	0.806208	0.928374	0.815156	0.997669	0.861171	0.850579
18.1616	0.822184	0.934905	0.891361	0.906091	0.914959	0.932894
18.5966	0.910272	0.900795	0.83671	0.805771	0.939625	0.889976
18.93	0.827696	0.941285	0.772267	0.758706	0.865531	0.879945
19.2638	0.848126	0.906541	0.784953	0.958036	0.995213	0.909918
19.5975	0.841971	1	0.832108	1	0.956449	0.903487
19.931	0.881016	0.929826	0.781558	0.845257	0.860152	0.868376
20.2648	0.855397	0.951959	0.743129	0.954174	0.925006	0.924845
20.5983	0.796799	0.951676	0.73819	0.960221	0.878445	0.88941
20.931	0.804743	0.95074	0.766609	0.935743	0.824539	0.913599
21.2647	0.79929	0.894631	0.780144	0.894726	0.956449	0.874727
21.5981	0.817934	0.890004	0.813698	0.93414	0.898136	0.940053
22.0159	0.872897	0.904603	0.824535	0.859536	0.944387	0.910242
22.3498	0.866594	0.914543	0.76267	0.865438	0.929602	0.93528
22.6828	0.775195	0.934387	0.732358	0.901209	0.929673	0.964323
23.0157	0.806971	0.88952	0.800403	0.854437	0.968746	0.89479
23.3489	0.869292	0.914994	0.77491	0.939385	0.94908	0.908017
23.6816	0.800052	0.88972	0.769829	0.856112	0.945999	0.880754
24.0154	0.838395	0.869608	0.71718	0.770655	0.944387	0.825864
24.3491	0.864015	0.897738	0.760994	0.874399	0.963249	0.888359
24.6813	0.763411	0.906291	0.760135	0.823619	0.943084	0.934229
25.0152	0.859705	0.86585	0.734186	0.76927	0.956804	0.857374
25.4367	0.671777	0.883306	0.70556	0.866239	0.9646	0.974193
25.7706	0.7963	0.85359	0.676282	0.783622	0.984741	0.886457
26.1035	0.792637	0.898123	0.649799	0.812327	0.91484	0.929981
26.4374	0.829806	0.855477	0.672288	0.805187	0.896714	0.944908
26.7708	0.835082	0.88207	0.695529	0.864709	0.914296	0.899644
27.1049	0.840857	0.837237	0.674889	0.863981	0.913537	0.830475
27.4385	0.778888	0.889637	0.702579	0.90172	0.915717	0.991384
27.7725	0.79164	0.902984	0.653466	0.891156	0.942896	0.898996
28.1061	0.825145	0.893896	0.653977	0.926418	0.946496	0.903689
28.439	0.789676	0.887015	0.701611	0.881466	0.915148	0.966427
28.8583	0.75661	0.839408	0.66304	0.927801	0.959174	0.954251
29.1921	0.656504	0.8734	0.663257	0.867842	0.961732	0.906197
29.5243	0.699654	0.868607	0.650452	0.78712	0.926095	0.96671
29.8581	0.753503	0.800221	0.69283	0.796809	0.920859	1
30.1907	0.738758	0.822521	0.642727	0.866676	0.950738	0.879581
30.5244	0.800111	0.829419	0.552171	0.859682	0.957231	0.975204
30.8584	0.767866	0.835883	0.628354	0.887221	0.938938	0.900049
31.1905	0.691329	0.828734	0.691035	0.943174	0.949625	0.917563
31.5242	0.696723	0.902599	0.679469	0.933412	0.986471	0.91635
31.8582	0.709211	0.883457	0.68479	0.860775	0.949293	0.884273
32.2791	0.698716	0.826028	0.650876	0.770145	0.985404	0.928445
32.6128	0.704579	0.798082	0.654129	0.742823	0.917778	0.844592
32.9466	0.7195	0.773477	0.627636	0.899679	0.964671	0.829747
33.2796	0.630298	0.88394	0.648874	0.895162	0.900363	0.845562
33.6126	0.673946	0.796145	0.645556	0.917456	0.896239	0.852722
33.9464	0.662543	0.800939	0.636232	0.814804	0.953653	0.83181
34.2802	0.662836	0.845254	0.670612	0.904925	0.944128	0.7662
34.6133	0.635106	0.88653	0.692645	0.883652	0.93074	0.809765
34.9463	0.683561	0.81482	0.664335	0.948273	0.959007	0.896893
35.2792	0.678021	0.842615	0.646839	0.799213	0.980689	0.813891
	0.626986	0.807871	0.606061	0.880738	1	0.77785
	0.694671	0.807737	0.637145	0.884308	0.970831	0.75532
	0.619276	0.898523	0.615624	0.860775	0.901571	0.76891
	0.578589	0.839257	0.58752	0.812837	0.888017	0.870115
	0.583074	0.772993	0.578609	0.959493	0.983461	0.891433
	0.619159	0.776484	0.609684	0.949439	0.945288	0.894709
	0.579205	0.863512	0.609684
	0.610189	0.796112

## Sheet: Fig. 2h
	NaV1.6								NaV1.7							NaV1.8						NaV1.6	NaV1.7	NaV1.8
-9.52288	0.034587	0.045865	0.019123	0.009422	0.03807	0.168325	0.045624	0.067468								0.067888	0.077588	0.064782	0.061196		log(agonist) vs. response -- Variable slope (four parameters)
-9	0.047179	0.058687	0.019211	0.014174	0.033929	0.137538	0.042186	0.081922								0.032056	0.091498	0.083969	0.072215		Best-fit values
-8.52288	0.065752	0.109623	0.049041	0.034035	0.064045	0.155167	0.121249	0.110146		0.071467	0.079108	0.151553	0.132883	0.028292	0.054852	0.094935	0.100161	0.075154	0.075744		Bottom	0.05528	0.01267	0.07996
-8	0.132038	0.246204	0.133733	0.163985	0.261112	0.279836	0.366163	0.297812		0.288968	0.27911	0.732625	0.246908	0.144509	0.215122	0.120306	0.095086	0.063888	0.091373		Top	0.9619	1	1
-7.52288	0.336767	0.665379	0.528675	0.463341	0.679781	0.570597	0.692495	0.624201	0.343184	0.493783	0.883849	1	0.607507	0.442249	0.573186	0.13373	0.107551	0.083912	0.109314		LogEC50	-7.61	-7.702	-6.436
-7	0.965002	1	0.996866	0.508177	0.997547	0.855018	0.899298	0.932324	0.978485		0.960268	1	0.972427	0.734985	0.863197	0.200804	0.119632	0.182539	0.219982		HillSlope	1.626	1.29	1.569
-6.52288	0.910414		1	0.784755	1	1	0.98423	0.98935	1		0.929836	1	0.931902	1	1	0.453667	0.387393	0.475608	0.560393		EC50	2.454e-08	1.988e-08	3.668e-07
-6	1		1	0.709505	1	1	0.889866	1	1		1	1	0.975483	1	0.988811						Span	0.9066	0.9873	0.92
																					95% CI (profile likelihood)
																					Bottom	0.009141 to 0.09822	??? to 0.1805	0.06185 to 0.09745
																					Top	0.9121 to ???	0.9400 to ???	0.4437 to ???
																					LogEC50	-7.695 to -7.525	-7.835 to -7.519	??? to -6.370
																					HillSlope	1.233 to 2.202	0.9803 to 2.245	1.212 to ???
																					EC50	2.016e-008 to 2.984e-008	1.463e-008 to 3.027e-008	??? to 4.267e-007
																					Goodness of Fit
																					Degrees of Freedom	58	39	24
																					R squared	0.9472	0.8863	0.9456
																					Sum of Squares	0.5056	0.6381	0.02866
																					Sy.x	0.09336	0.1279	0.03455
																					Constraints
																					Bottom	Bottom > 0	Bottom > 0	Bottom > 0
																					Top	Top < 1	Top < 1	Top < 1
																					Number of points
																					# of X values	72	81	63
																					# Y values analyzed	62	43	28

## Sheet: Fig. 3a
	vehicle			Pc1a (20 pmol)				Pc1a (60 pmol)			Pc1a (200 pmol)					Within each row, compare columns (simple effects within rows)
0	0	0	0	0	0	0		0	0			0	0
5	4	0	0	294	299	136		240	268			270	284			Number of families	7
10	0	0	5	297	287	212		212	279			284	288			Number of comparisons per family	3
15	0	0	0	274	269	104		244	290			298	289			Alpha	0.05
20	0	0	0	249	223	78		217	259			297	294
25	0	0	0	249	11	29		272	289			283	290			Holm-Šídák's multiple comparisons test	Predicted (LS) mean diff.	Below threshold?	Summary	Adjusted P Value
30	0	0	0	279	6	13		158	266			284	300
																Row 1
																vehicle vs. Pc1a (20 pmol)	0	No	ns	>0.9999
																vehicle vs. Pc1a (60 pmol)	0	No	ns	>0.9999
																vehicle vs. Pc1a (200 pmol)	0	No	ns	>0.9999
																Row 2
																vehicle vs. Pc1a (20 pmol)	-241.7	Yes	****	<0.0001
																vehicle vs. Pc1a (60 pmol)	-252.7	Yes	****	<0.0001
																vehicle vs. Pc1a (200 pmol)	-275.7	Yes	****	<0.0001
																Row 3
																vehicle vs. Pc1a (20 pmol)	-263.7	Yes	****	<0.0001
																vehicle vs. Pc1a (60 pmol)	-243.8	Yes	****	<0.0001
																vehicle vs. Pc1a (200 pmol)	-284.3	Yes	****	<0.0001
																Row 4
																vehicle vs. Pc1a (20 pmol)	-215.7	Yes	****	<0.0001
																vehicle vs. Pc1a (60 pmol)	-267	Yes	****	<0.0001
																vehicle vs. Pc1a (200 pmol)	-293.5	Yes	****	<0.0001
																Row 5
																vehicle vs. Pc1a (20 pmol)	-183.3	Yes	***	0.0006
																vehicle vs. Pc1a (60 pmol)	-238	Yes	***	0.0002
																vehicle vs. Pc1a (200 pmol)	-295.5	Yes	****	<0.0001
																Row 6
																vehicle vs. Pc1a (20 pmol)	-96.33	No	ns	0.0562
																vehicle vs. Pc1a (60 pmol)	-280.5	Yes	****	<0.0001
																vehicle vs. Pc1a (200 pmol)	-286.5	Yes	****	<0.0001
																Row 7
																vehicle vs. Pc1a (20 pmol)	-99.33	Yes	*	0.0493
																vehicle vs. Pc1a (60 pmol)	-212	Yes	***	0.0008
																vehicle vs. Pc1a (200 pmol)	-292	Yes	****	<0.0001
																Test details	Predicted (LS) mean 1	Predicted (LS) mean 2	Predicted (LS) mean diff.	SE of diff.	N1	N2	t	DF
																Row 1
																vehicle vs. Pc1a (20 pmol)	0	0	0	49.06	3	3	0	42
																vehicle vs. Pc1a (60 pmol)	0	0	0	54.85	3	2	0	42
																vehicle vs. Pc1a (200 pmol)	0	0	0	54.85	3	2	0	42
																Row 2
																vehicle vs. Pc1a (20 pmol)	1.333	243	-241.7	49.06	3	3	4.926	42
																vehicle vs. Pc1a (60 pmol)	1.333	254	-252.7	54.85	3	2	4.606	42
																vehicle vs. Pc1a (200 pmol)	1.333	277	-275.7	54.85	3	2	5.025	42
																Row 3
																vehicle vs. Pc1a (20 pmol)	1.667	265.3	-263.7	49.06	3	3	5.374	42
																vehicle vs. Pc1a (60 pmol)	1.667	245.5	-243.8	54.85	3	2	4.445	42
																vehicle vs. Pc1a (200 pmol)	1.667	286	-284.3	54.85	3	2	5.183	42
																Row 4
																vehicle vs. Pc1a (20 pmol)	0	215.7	-215.7	49.06	3	3	4.396	42
																vehicle vs. Pc1a (60 pmol)	0	267	-267	54.85	3	2	4.867	42
																vehicle vs. Pc1a (200 pmol)	0	293.5	-293.5	54.85	3	2	5.351	42
																Row 5
																vehicle vs. Pc1a (20 pmol)	0	183.3	-183.3	49.06	3	3	3.737	42
																vehicle vs. Pc1a (60 pmol)	0	238	-238	54.85	3	2	4.339	42
																vehicle vs. Pc1a (200 pmol)	0	295.5	-295.5	54.85	3	2	5.387	42
																Row 6
																vehicle vs. Pc1a (20 pmol)	0	96.33	-96.33	49.06	3	3	1.963	42
																vehicle vs. Pc1a (60 pmol)	0	280.5	-280.5	54.85	3	2	5.114	42
																vehicle vs. Pc1a (200 pmol)	0	286.5	-286.5	54.85	3	2	5.223	42
																Row 7
																vehicle vs. Pc1a (20 pmol)	0	99.33	-99.33	49.06	3	3	2.025	42
																vehicle vs. Pc1a (60 pmol)	0	212	-212	54.85	3	2	3.865	42
																vehicle vs. Pc1a (200 pmol)	0	292	-292	54.85	3	2	5.323	42

## Sheet: Fig. 3c
	Control								Pc1a (3 uM)									Control			Pc1a (3 μM)
-110	0.058394	0.017958	0.04242	0.016704	0.020653	0.020246	0.012787	0.037826	0.095301	0.065596	0.033081	0.022251	0.038993	0.017352	0.050609		Boltzmann sigmoidal			Double Boltzmann sigmoidal
-105	0.093473	0.018675	0.038815	0.015251	0.018358	0.017803	0.010547	0.037109	0.083968	0.055223	0.044734	0.023429	0.035693	0.018388	0.063015		Best-fit values			Best-fit values
-100	0.153644	0.018841	0.045711	0.016164	0.01844	0.016643	0.010374	0.046915	0.106844	0.075931	0.044545	0.020351	0.038624	0.016212	0.049425		Bottom	0.04579		BottomA	Unstable
-95	0.159425	0.018341	0.040327	0.018771	0.020304	0.021217	0.012466	0.036032	0.092089	0.079096	0.039431	0.021991	0.036803	0.018125	0.083142		Top	0.9902		TopA	0.2377
-90	0.164171	0.018508	0.045855	0.017067	0.015473	0.017412	0.010735	0.049872	0.100372	0.075672	0.049989	0.023001	0.028082	0.018979	0.058577		V50	-24.73		V50A	-56.37
-85	0.171595	0.021514	0.046465	0.015788	0.02279	0.021403	0.01102	0.042757	0.087074	0.089749	0.042824	0.020832	0.02641	0.01776	0.06691		Slope	3.907		SlopeA	8.118
-80	0.15003	0.022896	0.049497	0.028147	0.03112	0.016831	0.014156	0.04831	0.135874	0.097705	0.041564	0.027712	0.042539	0.02301	0.066423		95% CI (profile likelihood)			BottomB	-0.03048
-75	0.189671	0.026429	0.049907	0.023429	0.020471	0.025401	0.015323	0.050859	0.094558	0.079482	0.06885	0.026891	0.071111	0.024903	0.074307		Bottom	0.02319 to 0.06814		TopB	0.755
-70	0.173042	0.022823	0.056063	0.024599	0.020577	0.013459	0.020866	0.052815	0.13107	0.083563	0.077957	0.030057	0.133979	0.032271	0.0659		Top	0.9072 to 1.106		V50B	-25.35
-65	0.189507	0.022667	0.065888	0.028519	0.020063	0.016398	0.018282	0.057797	0.135866	0.097901	0.087636	0.051433	0.131415	0.037907	0.085816		V50	-26.13 to -22.98		SlopeB	3.54
-60	0.220126	0.028063	0.032556	0.028033	0.028767	0.029534	0.020902	0.056149	0.166667	0.10235	0.092101	0.052191	0.166932	0.052987	0.10068		Slope	2.803 to 5.351		95% CI (profile likelihood)
-55	0.197094	0.029284	0.037424	0.025377	0.025827	0.030374	0.023965	0.065496	0.239252	0.122801	0.122085	0.074701	0.21369	0.06946	0.094233		Goodness of Fit			BottomA	(Very wide)
-50	0.254081	0.027753	0.029344	0.028754	0.027359	0.025485	0.024322	0.064281	0.225749	0.170706	0.172191	0.094598	0.216561	0.087004	0.12015		Degrees of Freedom	164		TopA	???
-45	0.191114	0.031255	0.026837	0.031954	0.036248	0.020556	0.028253	0.061486	0.310189	0.200372	0.208285	0.117973	0.238694	0.112909	0.135286		R squared	0.8603		V50A	???
-40	0.265855	0.050466	0.033303	0.025251	0.029406	0.037676	0.022419	0.072246	0.330168	0.253178	0.213428	0.140915	0.254327	0.134005	0.126308		Sum of Squares	2.45		SlopeA	???
-35	0.271775	0.259989	0.109616	0.037065	0.039132	0.05485	0.025751	0.076318	0.351955	0.258102	0.264536	0.157666	0.255063	0.153479	0.144131		Sy.x	0.1222		BottomB	???
-30	0.222019	1	0.115421	0.109606	0.101954	0.199163	0.073424	0.088528	0.640906	0.280323	0.679748	0.190134	0.517192	0.18448	0.150511					TopB	???
-25	0.438581	1.03593	0.131102	0.811348	0.337044	0.775599	0.307476	0.154318	0.896155	0.453044	1	0.369871	1	0.344943	0.236463		Number of points			V50B	-26.99 to -23.39
-20	0.74399	0.996687	0.484172	1	0.78752	1	0.861168	0.391332	1	0.80947	1.00953	0.731245	1.04698	0.833671	0.477772		# of X values	189		SlopeB	??? to 5.423
-15	0.800406	0.964808	0.81498	0.988612	1	1.03269	1	0.615542	1.02682	1	0.985711	0.914674	0.998115	1	0.800558		# Y values analyzed	168		Goodness of Fit
-10	1	0.91679	1	0.984085	1.04445	1.03977	1.00932	0.8264	0.998404	1.04926	0.932821	1	0.820779	1.03798	1					Degrees of Freedom	139
																				R squared	0.8987
																				Sum of Squares	1.539
																				Sy.x	0.1052
																				Number of points
																				# of X values	189
																				# Y values analyzed	147

[truncated: 38 more sheets: Fig. 3h, Fig. 3i, Fig. 3k, Fig. 3l, Fig. 3m, Fig. 3o, Fig. 3p, Fig. 4a, Fig. 4b, Fig. 4c, Fig. 4d, Fig. 4e, Fig. 4f, Supplementary Fig. 2b, Supplementary Fig. 2c, Supplementary Fig. 2e, Supplementary Fig. 2f, Supplementary Fig. 2h, Supplementary Fig. 2i, Supplementary Fig. 3b …]
